# Supplementary material for: Gait Characteristics under Imposed Challenge Speed Conditions in Patients with Parkinson’s Disease During Overground Walking
Source: Sensors (Basel). 2020 Apr 10;20(7):2132. doi: 10.3390/s20072132 (PMC7181203; doi:10.3390/s20072132)
Supplement: Supplementary file 1 [file sensors-20-02132-s001.zip]

Archive with 2 entries (2 files):
- Supplementary material 3 List of levodopa-equivalent dose.xlsx
- Supplementary material 2 Research data (raw data).xlsx
