# Supplementary material for: Gait Characteristics under Imposed Challenge Speed Conditions in Patients with Parkinson’s Disease During Overground Walking
Source: Sensors (Basel). 2020 Apr 10;20(7):2132. doi: 10.3390/s20072132 (PMC7181203; doi:10.3390/s20072132)
Supplement: Supplementary file 1 [file sensors-20-02132-s001.zip › Supplementary material 3 List of levodopa-equivalent dose.xlsx]

## Sheet: LED list
	No.	Participant	Levodopa-equivalent dose(LED) List	Total LED(mg)
	1	PD patient 1	250mg Madopar/tab 1TAB TID	600			QD : Once a day
	2	PD patient 2	25/250mg Perkin/tab 1TAB TID 1.5mg Mirapex ER/tab 1TAB QD	900			BID : Twice a day
	3	PD patient 3	Madopar HBS/cap 1CAP TID	180			TID : Three times a day
	4	PD patient 4	25/100mg Perkin/tab 1TAB TID	300			QID : Four times a day
	5	PD patient 5	125mg Madopar/tab 1TAB TID	300
	6	PD patient 6	125mg Madopar/tab 1TAB BID 125mg Madopar/tab 0.5TAB QD	200
	7	PD patient 7	Sinemet CR 50/200mg/tab 1TAB QID PK-Merz 100mg/tab 1TAB QID 125mg Madopar/tab 1.5TAB TID 75/18.75/200mg Stalevo/tab 1TAB QID 1.5mg Mirapex ER/tab 1TAb BID	1950
	8	PD patient 8	125mg Madopar/tab 1TAB TID 1.5mg Mirapex ER/tab 1TAB TID 100/25/200mg Stalevo/tab 1TAB TID Sinemet CR 50/200mg/tab 1TAB TID	1560
	9	PD patient 9	Azilect 1mg/tab 1TAB QD 250mg Madopar/tab 1TAB TID	600
	10	PD patient 10	150/37.5/200mg Stalevo/tab 1TAB BID PK-Merz 100mg/tab 1TAB BID	590
	11	PD patient 11	Sinemet CR 50/200mg/tab 1TAB TID Azilect 1mg/tab 1TAB QD	420
	12	PD patient 12	Sinemet CR 50/200mg/tab 1TAB TID 1.5mg Mirapex ER/tab 1TAB TID 100/25/200mg Stalevo/tab 1TAB TID	1260
	13	PD patient 13	125mg Madopar/tab 1TAB TID	300
	14	PD patient 14	Sinemet CR 50/200mg/tab 1TAB TID Azilect 1mg/tab 1TAB QD	420
	15	PD patient 15	2mg Requip/tab 2TAB QID 25/250mg Perkin/tab 1TAB QID 25/100mg Perkin/tab 0.5TAB QID	1600
	16	PD patient 16	Madopar HBS/cap 1CAP QID Sinemet CR 50/200mg/tab 1TAB QID	800
	17	PD patient 17	25/100mg Perkin/tab 0.75TAB TID Sinemet CR 50/200mg./tab 1TAB BID	300
	18	PD patient 18	25/100mg Perkin/tab 2TAB BID Azilect 1mg/tab 1TAB QD 25/100mg Perkin/tab 1TAB QD	600
	19	PD patient 19	Sinemet CR 50/200mg/tab 2TAB QID 8mg Requip PD/tab 1TAB BID PK-Merz 100mg/tab 1TAB QID	1920
	20	PD patient 20	Azilect 1mg/tab 1TAB QD 2mg Requip PD/tab 1TAB QD 200/50/200mg Stalevo/tab 1TAB QID 25/100mg Perkin/tab 1TAB TID	1490
	21	PD patient 21	Sinemet CR 50/200mg/tab 1TAB TID Madopar HBS/cap 1CAP QID	660
	22	PD patient 22	25/100mg Perkin/tab 1TAB TIB PK-Merz 100mg/tab 1TAB BID	500
	23	PD patient 23	125mg Madopar/tab 1TAB BID PK-Merz 100mg/tab 1TAB QD Sinemet CR 50/200mg/tab 1TAB TID	720
	24	PD patient 24	Sinemet CR 50/200mg/tab 1TAB QID PK-Merz 100mg/tab 1TAB QID 25/100mg Perkin/tab 0.5TAB QID	1160
	25	PD patient 25	2mg Requip PD/tab 1TAB BID	100
	26	PD patient 26	Sinemet CR 50/200mg/tab 1TAB TID	420
	27	PD patient 27	Madopar HBS/cap 1CAP TID 1.5mg Mirapex ER/tab 1TAB BID Azilect 1mg/tab 1TAB QD	520
	28	PD patient 28	Sinemet CR 50/200mg./tab 1TAB BID	280
	29	PD patient 29	250mg Madopar/tab 1TAB TID PK-Merz 100mg/tab 1TAB BID 0.75mg Mirapex ER/tab 1TAB BID	950
	30	PD patient 30	125mg Madopar/tab 1TAB TID	300
	31	PD patient 31	250mg Madopar/tab 1TAB TID	600
	32	PD patient 32	200/50/200mg stalevo/tab 1TAB TID PK-merz 100mg/tab 1TAB TID 4mg Requip PD/tab 1TAB QD	1180
	33	PD patient 33	125mg Madopar/tab 1TAB TID 1mg Requip/tab 1TAB TID	375
	34	PD patient 34	Sinemet CR 50/200mg/tab 1TAB TID 125mg Madopar/tab 1TAB BID 1mg Requip/tab 1TAB TID	695
	35	PD patient 35	125mg Madopar/tab 1TAB TID	300
	36	PD patient 36	150/37.5/200mg stalevo/tab: 1TAB TID Azilect 1mg/tab:1TAB QD	880
	37	PD patient 37	125mg Madopar/tab 1TAB TID 1mg Mirapex/tab 1TAB TID PK-Merz 100mg/tab 1TAB BID	800
	38	PD patient 38	125mg Madopar/tab 1TAB BID Sinemet CR 50/200mg/tab 1TAB TID	620
	39	PD patient 39	Azilect 1mg/tab 1TAB QD 0.75mg Mirapex ER/tab 1TAB BID	250
	40	PD patient 40	25/250mg Perkin/tab 1TAB TID 0.375mg Mirapex ER/tab 1TAB BID	825
	41	PD patient 41	125mg Madopar/tab 1TAB TID Madopar HBS/cap 1CAP TID Azilect 1mg/tab 1TAB QD	580
	42	PD patient 42	125mg Madopar/tab 1TAB TID 0.5mg Mirapex/tab 1TAB 5 200/50/200mg Stalevo/tab 1TAB 5 Sinemet CR 50/200mg/tab 1TAB TID	2270
	43	PD patient 43	PK-Merz 100mg/tab 1TAB QID Sinemet CR 50/200mg/tab 1TAB TID 1.5mg Mirapex ER/tab 1TAB BID 0.375mg Mirapex ER/tab 1TAB BID Azilect 1mg/tab 1TAB QD 125mg Madopar/tab 0.75TAB QD	1270
	44	PD patient 44	150/37.5/200mg stalevo/tab: 1TAB TID Azilect 1mg/tab:1TAB QD	880
	45	PD patient 45	Sinemet CR 50/200mg 1TAB TID	420
	46	PD patient 46	Sinemet CR 50/200mg/tab 1TAB QID Madopar HBS/cap 1CAP QID 8mg Requip PD/tab 2TAB QD 1.5mg Mirapex ER/tab 2TAB QD 125mg Madopar/tab 1TAB QD	1600
	47	PD patient 47	Sinemet CR 50/200mg/tab 1TAB TID Penid 10mg/tab 2TAB BID 1.5mg Mirapex ER/tab 1TAB BID Azilect 1mg/tab 1TAB QD 4mg Requip PD/tab 1TAB BID	1160
	48	PD patient 48	Sinemet CR 50/200mg/tab 1TAB 5	700
	49	PD patient 49	Sinemet CR 50/200mg 1TAB QID PK-Merz 100mg 1TAB QID Azilect 1mg 1TAB QD	1060
	50	PD patient 50	Sinemet CR 50/200mg/tab 1TAB TID 0.75mg Mirapex ER/tab 1TAB BID Azilect 1mg/tab 1TAB QD	670
	51	PD patient 51	Sinemet CR 50/200mg/tab 1TAB QID PK-Merz 100mg/tab 1TAB QDI 1.5mg Mirapex ER/tab 1TAB BID 0.75mg Mirapex ER/tab 1TAB BID	1410
	52	PD patient 52	Madopar HBS/cap 1CAP QID Sinemet CR 50/200mg/tab 1TAB QID	800
	53	PD patient 53	Mirapex 0.5mg 1TAB BID Perkin 25/100mg 2TAB BID	1100
	54	PD patient 54	25/250mg Perkin/tab 1TAB TID Sinemet CR 50/200mg/tab 1TAB QD Azilect 1mg/tab 1TAB QD	990
	55	PD patient 55	250mg Madopar/tab 2TAB BID PK-Merz 100mg/tab 1TAB BID 125mg Madopar/tab 0.5TAB QD Sinemet CR 50/200mg/tab 2TAB QD 250mg Madopar/tab 1TAB BID 125mg Madopar/tab 1TAB QD	1830
	56	PD patient 56	Madopar 250mg 1TAB TID Azilect 1mg 0.5TAB QD	400
	57	PD patient 57	Madopar HBS/cap 1CAP BID	120
	58	PD patient 58	150/37.5/200mg Stalevo/tab 1TAB TID PK-Merz 100mg/tab 1TAB TID 8mg Requip PD/tab 1TAB BID Azilect 1mg/tab 1TAB QD	1580
	59	PD patient 59	Perkin 25/250mg 1TAB TID Mirapex ER 0.75mg 1TAB BID	900
	60	PD patient 60	Mirapex 1mg 3TAB QID perkin 25/250mg 0.5TAB QID PK-Merz 100mg 1TAB BID	1800
	61	PD patient 61	Madopar 250mg 1TAB BID	400
	62	PD patient 62	Requip PD 2mg 1TAB BID Madopar 125mg 0.5TAB BID	200
	63	PD patient 63	Madopar 250mg 1TAB TID PK-Merz 100mg 1TAB BID Mirapex ER 0.75mg 1TAB BID	950
	64	PD patient 64	Stalevo 125/31.25/200mg 1TAB TID	780
	65	PD patient 65	Madopar HBS 1CAP TID Mirapex ER 1.5mg 1TAB BID Azilect 1mg 1TAB QD	580
	66	PD patient 66	Madopar 250mg 1TAB TID	600
	67	PD patient 67	Madopar 125mg 1.5TAB TID	450
	68	PD patient 68	Perkin 25/100mg 1TAB TID PK-Merz 100mg 1TAB BID	500
	69	PD patient 69	Azilect 1mg/tab 1TAB QD 2mg Requip PD/tab 1TAB QD 200/50/200mg Stalevo/tab 1TAB QID 25/100mg Perkin/tab 1TAB TID	1490
	70	PD patient 70	125mg Madopar/tab 1TAB TID	300
	71	PD patient 71	Stalevo 150/37.5/200mg 1TAB TID Mirapex ER 0.75mg 1TAB BID	930
	72	PD patient 72	Sinemet CR 50/200mg 1TAB TID	420
	73	PD patient 73	Madopar 125mg 1TAB BID	200
	74	PD patient 74	Madopar 125mg 2TAB TID	600
			Mean	788.716
			STD	503.761
