# Supplementary material for: Gait Characteristics under Imposed Challenge Speed Conditions in Patients with Parkinson’s Disease During Overground Walking
Source: Sensors (Basel). 2020 Apr 10;20(7):2132. doi: 10.3390/s20072132 (PMC7181203; doi:10.3390/s20072132)
Supplement: Supplementary file 1 [file sensors-20-02132-s001.zip › Supplementary material 2 Research data (raw data).xlsx]

## Sheet: Raw data
	Participant Information								Clinical information					Gait-related variables: Slower speed condition																	Gait-related variables: Preferred speed condition																	Gait-related variables: Faster speed condition
No	Participants	Group	Gender	Age_yr	Height_cm	Weight_Kg	BMI_kg/m2	Foot_Size_mm	UPDRS_total__score	UPDRS_Part__III__total__score	H&Y_stage	MMSE__score	LED_mg	Slower_Realstep_number_steps	Slower_Walking speed_m/s	Slower_Stride_Length_m	Slower_Stride_Length_std_m	Slower_Single_Support_%	Slower_Single_Support_std_%	Slower_Double_Support_%	Slower_Double_Support_std_%	Slower_Stance_phase_%	Slower_Stance_phase_std_%	Slower_Gait_asymmetry_%	Slower_CV_stride_length_%	Slower_CV_single_support_%	Slower_CV_double_support_%	Slower_CV_stance_phase_%	Slower_Estimate speed_m/s	Slower_Measurement speed_m/s	Preferred_Realstep_number_steps	Preferred_Walking speed_m/s	Preferred_Stride_Length_m	Preferred_Stride_Length_std_m	Preferred_Single_Support_%	Preferred_Single_Support_std_%	Preferred_Double_Support_%	Preferred_Double_Support_std_%	Preferred_Stance_phase_%	Preferred_Stance_phase_std_%	Preferred_Gait_asymmetry_%	Preferred_CV_stride_length_%	Preferred_CV_single_support_%	Preferred_CV_double_support_%	Preferred_CV_stance_phase_%	Preferred_Estimate speed_m/s	Preferred_Measurement speed_m/s	Faster_Realstep_number_steps	Faster_Walking speed_m/s
1	PD patient01	PD	Male	67	158	54	21.6311	260	85.5	52.5	2.5	26	600	30	0.9167	1.0073	0.0158452	38.4226	0.6285	21.4358	2.0062	59.8584	2.1488	4.3765	1.57303	1.63576	9.35911	3.58981	0.8	0.9167	29	1	1.0225	0.01199	39.2421	0.927	20.6601	0.927	59.9022	1.0897	2.1573	1.17262	2.36226	4.48691	1.81913	1	1	26	1.1111
2	PD patient02	PD	Male	65	170	70	24.2215	260	72	48	2.5	27	900	22	1.2222	1.3832	0.0267931	40.0589	0.7454	20.4713	1.7717	60.5302	2.0616	1.4815	1.93704	1.86076	8.65456	3.4059	1.11112	1.2222	21	1.3889	1.4583	0.00878479	40.7619	0.4	18.2857	1.4697	59.0476	1.0955	0.4662	0.6024	0.981309	8.03743	1.85528	1.3889	1.3889	20	1.5833
3	PD patient03	PD	Female	82	155	50	20.8117	245	54	36	2	23	180	31	0.9167	0.9584	0.0553595	37.6196	2.2111	22.423	3.0226	60.0425	4.7791	6.0292	5.77624	5.87752	13.4799	7.95953	0.8	0.9167	30	1	0.9856	0.047402	38.3315	1.0304	20.4059	4.1485	58.7373	4.0123	7.3688	4.80946	2.68813	20.3299	6.83092	1	1	26	1.2222
4	PD patient04	PD	Female	75	164	66	24.539	245	52	37	2	27	300	29	0.7222	1.0355	0.0359179	39.4943	4.9984	20.5754	5.2915	60.0697	2.4717	1.0977	3.46865	12.656	25.7176	4.11472	0.88888	0.7222	26	1.1111	1.1762	0.0413307	40.2159	0.9035	18.8934	2.8284	59.1093	2.6108	1.6639	3.51392	2.24662	14.9703	4.4169	1.1111	1.1111	24	1.3889
5	PD patient05	PD	Male	74	167	72.5	25.9959	275	83.5	48.5	3	30	300	30	0.8333	1.0093	0.0483414	36.789	1.95	25.7798	3.2584	62.5688	3.9095	1.7306	4.7896	5.3005	12.6394	6.24832	0.66664	0.8333	33	0.8333	0.9025	0.0276497	36.0111	1.0955	27.9778	2.9	63.9889	2.7586	0	3.06368	3.04212	10.3654	4.31106	0.8333	0.8333	25	1.2222
6	PD patient06	PD	Female	65	151	57	24.9989	235	54	34	2	30	200	25	1	1.2117	0.060116	40.1651	2.8087	17.7442	5.3151	57.9092	4.8103	4.6831	4.96129	6.99289	29.954	8.30662	1.11112	1	21	1.3889	1.4329	0.0258808	41.8417	0.6872	15.9935	2.63	57.8352	2.1344	0.7692	1.80618	1.64238	16.4442	3.69049	1.3889	1.3889	20	1.5833
7	PD patient07	PD	Male	77	170	78	26.9896	275	85	60	3	28	1950	38	0.6111	0.7802	0.027139	41.9713	2.9286	18.2115	4.1858	60.1828	2.6405	5.2686	3.47846	6.97763	22.9844	4.38747	0.73336	0.6111	32	0.9167	0.9299	0.0162329	42.1687	1.3147	17.1961	1.7708	59.3647	1.2273	4.5517	1.74566	3.11772	10.2977	2.06739	0.9167	0.9167	29	1.1111
8	PD patient08	PD	Female	66	150	51	22.6667	230	56.5	42.5	2.5	29	1560	24	1.1111	1.2759	0.0633149	40.7837	1.2134	18.4325	4.5246	59.2163	4.761	0	4.96237	2.97521	24.5469	8.04002	0.97776	1.1111	23	1.2222	1.3098	0.032656	41.8351	0.8975	16.4852	1.7951	58.3204	1.6073	0.3724	2.4932	2.14533	10.8892	2.75598	1.2222	1.2222	21	1.3889
9	PD patient09	PD	Male	78	150	48	21.3333	255	58.5	45.5	2	23	600	32	0.8333	0.9342	0.0352461	36.1285	1.0247	26.405	3.3823	62.5335	3.7802	3.6368	3.77286	2.83626	12.8093	6.04508	0.8	0.8333	27	1	1.1038	0.018667	37.3726	1.199	24.1223	1.9961	61.4949	1.536	2.9853	1.69116	3.20823	8.27492	2.49777	1	1	27	1.1111
10	PD patient10	PD	Female	78	148	47	21.4573	240	75.5	51.5	3	26	590	30	0.9167	1.0114	0.0224546	39.0735	1.1967	21.9537	2.6574	61.0272	2.0548	0.2581	2.22015	3.06269	12.1046	3.36702	0.88888	0.9167	27	1.1111	1.1056	0.0215165	39.8241	1.2184	19.4724	1.8667	59.2965	1.118	2.1842	1.94613	3.05945	9.58639	1.88544	1.1111	1.1111	27	1.2222
11	PD patient11	PD	Male	72	175	60	19.5918	265	61.5	44.5	2	27	420	33	0.7222	0.9068	0.0195904	39.3805	1.0657	25.4867	2.6667	64.8673	2.8717	11.4138	2.16039	2.70616	10.4631	4.42704	0.66664	0.7222	31	0.8333	0.9583	0.0181618	39.5652	1.5	23.4783	1.2247	63.0435	1.4142	6.535	1.89521	3.79121	5.21631	2.24321	0.8333	0.8333	28	1
12	PD patient12	PD	Female	63	156	60	24.6548	235	70	31	2.5	30	1260	26	1	1.1657	0.029692	36.5196	1.4983	26.8382	3.0102	63.3578	2.2946	0.335	2.54714	4.10273	11.2161	3.62165	0.97776	1	24	1.2222	1.2426	0.0195381	38.3607	0.5774	22.459	1.2134	60.8197	1.0672	2.1142	1.57236	1.50519	5.40273	1.75469	1.2222	1.2222	23	1.3889
13	PD patient13	PD	Female	65	158	56	22.4323	240	43.5	27.5	2	29	300	26	1.1111	1.1714	0.0264653	37.8049	0.9897	23.1707	0.9035	60.9756	1.4846	3.1749	2.25929	2.61791	3.89932	2.43474	0.97776	1.1111	24	1.2222	1.2397	0.0183122	39.2958	0.6389	21.9718	0.6999	61.2676	0.6389	1.4441	1.47715	1.62587	3.18545	1.0428	1.2222	1.2222	23	1.3889
14	PD patient14	PD	Male	70	160	62	24.2187	260	56.5	38.5	2	26	420	28	0.9167	1.0897	0.0423662	38.4858	1.299	22.3975	2.5951	60.8833	2.4969	1.6261	3.88788	3.37527	11.5866	4.10112	0.88888	0.9167	25	1.1111	1.1825	0.0365419	38.7919	1.1606	20.5369	3.6422	59.3289	2.85	4.7306	3.09022	2.99186	17.7349	4.80373	1.1111	1.1111	22	1.3889
15	PD patient15	PD	Male	74	163	65	24.4646	255	51.5	30.5	2.5	30	1600	22	1.1111	1.3426	0.0376341	38.8966	1.5275	20	1.3437	58.8966	2.2669	5.5186	2.80307	3.92708	6.7185	3.84895	0.97776	1.1111	23	1.2222	1.2996	0.0230458	38.8715	0.4714	20.2194	0.9574	59.0909	0.6872	5.1092	1.7733	1.21271	4.73506	1.16295	1.2222	1.2222	21	1.3889
16	PD patient16	PD	Male	70	161	58	22.3757	265	101	47	2.5	26	800	24	1.1111	1.2722	0.0292219	39.3013	1.1547	21.2518	1.7951	60.5531	1.7951	0.3697	2.29696	2.93807	8.44681	2.96451	0.97776	1.1111	23	1.2222	1.3037	0.0115229	39.5312	1.3437	20.4687	1.675	60	1.1547	1.1788	0.883861	3.39909	8.18323	1.9245	1.2222	1.2222	21	1.3889
17	PD patient17	PD	Male	67	170	65	22.4913	250	48.5	32.5	2	28	300	20	1.3889	1.5093	0.0381767	40.4908	1.4142	17.7914	1.8856	58.2822	1.7951	2.9853	2.52943	3.49265	10.5984	3.08001	1.11112	1.3889	21	1.3889	1.4005	0.0344128	41.4876	0.8975	16.6942	1.8634	58.1818	2.1344	0.7937	2.45718	2.1633	11.162	3.6685	1.3889	1.3889	20	1.5833
18	PD patient18	PD	Male	62	167	70	25.0995	260	50	37	2	30	600	21	1.2222	1.4349	0.0492534	41.0562	2.2271	20.1022	0.8	61.1584	2.3152	6.0625	3.43253	5.42452	3.97966	3.78558	1.11112	1.2222	21	1.3889	1.425	0.0357892	41.5205	0.4899	17.3489	1.1662	58.8694	1.3565	0.9434	2.51152	1.1799	6.72204	2.30425	1.3889	1.3889	20	1.5833
19	PD patient19	PD	Male	78	165	66	24.2424	255	77	48	2.5	23	1920	33	0.8333	0.9222	0.0277764	38.4538	1.4229	21.988	1.2472	60.4418	2.0245	2.5494	3.01197	3.70028	5.67218	3.3495	0.73336	0.8333	31	0.9167	0.9778	0.0207248	38.75	2.1082	21.5625	2.2111	60.3125	1.8257	2.3906	2.11953	5.44052	10.2544	3.02707	0.9167	0.9167	29	1
20	PD patient20	PD	Male	69	171	61	20.8611	270	79	45	2.5	28	1490	33	0.8333	0.915	0.0652749	38.7067	2.1095	23.6794	4.4944	62.3862	5.8352	2.8642	7.13387	5.44996	18.9802	9.35335	0.8	0.8333	28	1	1.055	0.054083	38.7678	2.119	23.0332	2.4515	61.8009	3.156	1.4779	5.12635	5.46588	10.6433	5.10672	1	1	27	1.25
21	PD patient21	PD	Male	71	172	72	24.3375	265	70	40	2.5	28	660	24	0.9444	1.2391	0.0321096	39.1006	2.2825	20.122	2.8	59.2226	3.6346	4.1991	2.59136	5.83751	13.9151	6.13718	0.62224	0.9444	34	0.7778	0.8881	0.0271102	38.8535	1.4938	20.3822	1.3545	59.2357	1.9199	4.8009	3.05261	3.8447	6.6455	3.24112	0.7778	0.7778	24	1.1667
22	PD patient22	PD	Male	68	170	70	24.2215	265	59.5	41.5	2.5	30	500	24	1.0833	1.2372	0.0338434	35.5517	1.0198	25.9194	1.6852	61.4711	1.8868	8.0422	2.73548	2.8685	6.50169	3.06941	1	1.0833	25	1.25	1.2	0.0125	39.8438	0.433	20.0521	0.8292	59.8958	0.866	2.0834	1.04167	1.08674	4.13523	1.44584	1.25	1.25	18	1.8889
23	PD patient23	PD	Female	71	147	46	21.2874	235	24	18	2	26	720	31	0.8889	0.9785	0.0117361	38.3043	1.0672	22.483	1.7854	60.7873	1.3819	2.3439	1.1994	2.78611	7.94111	2.27334	1	0.8889	26	1.25	1.1725	0.0432288	40.6183	1.3	17.484	0.9165	58.1023	1.7464	3.101	3.68689	3.20053	5.24194	3.00573	1.25	1.25	25	1.3611
24	PD patient24	PD	Female	69	150	50	22.2222	250	71	41	2.5	30	1160	50	0.4444	0.6033	0.0569627	33.8503	5.9602	32.4157	8.1821	66.266	9.2933	0.3442	9.44186	17.6075	25.2412	14.0242	0.6	0.4444	44	0.75	0.682	0.0242587	36.7302	2.3324	27.9326	3.3823	64.6628	3.0594	3.8662	3.557	6.35009	12.1088	4.73131	0.75	0.75	40	0.7778
25	PD patient25	PD	Male	84	162.3	65	24.6761	250	53	49	2	25	100	26	1	1.15	0.026968	39.4466	2.1436	20.7905	1.2398	60.2372	1.8136	0.7984	2.34504	5.43418	5.9633	3.01076	0.93336	1	24	1.1667	1.2413	0.0240235	40.0376	1.6248	18.609	2.4	58.6466	1.1136	4.2023	1.93535	4.05819	12.897	1.89883	1.1667	1.1667	27	1.1111
26	PD patient26	PD	Female	74	160	65	25.3906	235	78	57	2	21	420	38	0.5278	0.7794	0.0364995	37.1558	5.8863	31.377	6.0736	68.5327	7.1199	16.6171	4.68302	15.8422	19.3569	10.3891	0.71112	0.5278	35	0.8889	0.848	0.0149797	39.8323	1.0955	21.8029	1.6613	61.6352	1.1662	3.7538	1.76648	2.75028	7.61963	1.8921	0.8889	0.8889	28	1.1667
27	PD patient27	PD	Female	68	146	62	29.0861	250	48.5	30.5	2	26	520	27	1.0833	1.105	0.0240027	38.8592	0.6428	22.549	1.2061	61.4082	1.2264	0.4228	2.17219	1.65418	5.3488	1.99713	0.8	1.0833	30	1	0.9891	0.020651	39.7978	0.9791	21.6912	1.4374	61.489	1.2662	3.2867	2.08786	2.46019	6.62665	2.05923	1	1	35	0.8333
28	PD patient28	PD	Male	67	161.5	57.3	21.969	255	47	41	2	28	280	30	0.7778	1.0027	0.025886	36.393	1.2555	24.3697	3.593	60.7628	3.0641	7.5249	2.58163	3.44984	14.7437	5.04272	0.86664	0.7778	25	1.0833	1.1852	0.0212283	39.5795	1.2689	19.4698	2.0518	59.0494	1.4967	3.4056	1.79112	3.20595	10.5384	2.53466	1.0833	1.0833	25	1.1667
29	PD patient29	PD	Male	69	174	77	25.4327	275	65	47	2.5	26	950	24	1.1111	1.2472	0.0144332	40.6459	1.2184	19.4878	1.9645	60.1336	1	1.9364	1.15725	2.9976	10.0807	1.66296	0.88888	1.1111	26	1.1111	1.1389	0.0262542	41.7886	1.4625	16.748	1.3437	58.5366	1	0.7813	2.30522	3.49976	8.02305	1.70833	1.1111	1.1111	28	1.1111
30	PD patient30	PD	Male	75	161.4	69.4	26.6411	260	48	35	2.5	28	300	27	1	1.114	0.051225	40.9336	1.4283	20.5566	2.4678	61.4901	3.0414	6.4138	4.59829	3.48931	12.0049	4.94616	0.93336	1	25	1.1667	1.2049	0.0318894	41.1972	1.7249	20.4225	1.3111	61.6197	1.4938	7.0826	2.64664	4.18694	6.41988	2.42422	1.1667	1.1667	23	1.3611
31	PD patient31	PD	Female	64	157.9	59.1	23.7041	240	56.5	31.5	2	25	600	40	0.5833	0.7566	0.0195295	38.3192	1.5524	20.586	1.1874	58.9052	2.3324	6.9931	2.58121	4.05123	5.768	3.95958	1	0.5833	23	1.25	1.325	0.0265163	40.0943	1	17.5708	1.2184	57.6651	1.6154	5.4377	2.00123	2.49412	6.93423	2.80135	1.25	1.25	22	1.6667
32	PD patient32	PD	Male	70	166.7	58.3	20.9796	260	65	35	2	30	1180	22	1.2222	1.3371	0.0226681	42.4132	1.3565	14.808	2.6382	57.2212	1.4967	0.3565	1.69532	3.1983	17.816	2.61564	1.11112	1.2222	21	1.3889	1.4607	0.0282558	43.5816	0.3727	12.9952	1.2472	56.5769	1.2583	0.3643	1.9344	0.855177	9.59739	2.22405	1.3889	1.3889	19	1.5833
33	PD patient33	PD	Female	77	152.6	65.3	28.0417	250	32	24	2	29	375	31	0.7778	0.98	0.0439994	41.0714	3.9922	19.9405	4.0447	61.0119	5.3953	5.5263	4.48973	9.72015	20.2838	8.84303	0.73336	0.7778	29	0.9167	1.0381	0.02037	40.5077	1.6154	18.543	2.1213	59.0508	1.6154	1.084	1.96224	3.98788	11.4399	2.73561	0.9167	0.9167	30	0.9167
34	PD patient34	PD	Female	69	148.2	50.3	22.9019	240	54	26	2	30	695	22	1.1111	1.3463	0.0427529	39.3398	0.9428	20.0825	2.4944	59.4223	3.0551	2.9501	3.17559	2.39656	12.4208	5.14134	0.97776	1.1111	24	1.2222	1.2676	0.0156173	41.4601	1.069	17.6309	1.8295	59.0909	1.3851	1.3378	1.23203	2.57838	10.3767	2.34402	1.2222	1.2222	20	1.5833
35	PD patient35	PD	Female	70	148	59.7	27.2553	235	53.5	34.5	2.5	22	300	25	1.1111	1.1794	0.0450073	37.5505	1.3553	20.5922	3.2702	58.1427	3.3685	9.6992	3.81612	3.60927	15.8808	5.7935	0.88888	1.1111	26	1.1111	1.1571	0.0425918	38.9575	2.718	18.5185	4.558	57.476	3.0439	8.7598	3.68091	6.97683	24.6132	5.29595	1.1111	1.1111	24	1.2222
36	PD patient36	PD	Female	66	152.6	53.1	22.8027	240	51	36	3	26	880	25	1	1.22	0.053719	39.2272	2.0996	21.3115	2.7255	60.5386	3.5225	0.5952	4.4032	5.35241	12.7889	5.8186	0.88888	1	24	1.1111	1.2698	0.045894	40.625	1.7613	19.5	1.0302	60.125	1.9795	1.8634	3.61427	4.33551	5.28308	3.29231	1.1111	1.1111	23	1.2222
37	PD patient37	PD	Male	60	161	81.3	31.3645	255	57	30	2	30	800	22	1.1111	1.3482	0.0355241	41.3462	1.0672	18.4066	1.2472	59.7527	1.3844	2.6938	2.63493	2.58113	6.77583	2.31688	1.11112	1.1111	20	1.3889	1.4889	0.0204127	41.791	1.3267	16.6045	1.1662	58.3955	0.8	0.4474	1.37099	3.17461	7.0234	1.36997	1.3889	1.3889	17	1.8333
38	PD patient38	PD	Female	69	154.1	59.7	25.1402	240	63.5	41.5	2	28	620	28	0.9167	1.0565	0.0266274	38.2863	2.5218	24.295	4	62.5813	3.8548	2.2924	2.52034	6.58669	16.4643	6.15967	0.97776	0.9167	25	1.2222	1.2222	0.0380935	39.1429	1.7262	22	3.8545	61.1429	2.85	0.7326	3.1168	4.41	17.5205	4.66121	1.2222	1.2222	25	1.2222
39	PD patient39	PD	Male	66	171.9	73.7	24.9411	265	75.5	48.5	2	24	250	25	1.2222	1.2083	0.0152213	39.0173	0.7284	21.2428	1.6903	60.2601	1.2936	1.8349	1.25973	1.86686	7.95705	2.14669	1.26664	1.2222	19	1.5833	1.5833	0.0458888	41	1.4142	18.6	2.0591	59.6	1.9596	1.4742	2.8983	3.44927	11.0704	3.28792	1.5833	1.5833	18	1.8333
40	PD patient40	PD	Male	77	161.5	70.2	26.9149	260	83	47	2	24	825	37	0.6944	0.8102	0.0341756	38.1429	3.2532	25.5714	2.4777	63.7143	2.7183	4.9914	4.21817	8.52898	9.68934	4.26639	0.66664	0.6944	32	0.8333	0.9241	0.0227174	39.8798	2.5289	21.8437	1.5476	61.7234	1.8325	1.8519	2.45833	6.34131	7.08488	2.96889	0.8333	0.8333	28	1
41	PD patient41	PD	Male	79	162.6	62.4	23.6017	270	50	35	2	27	580	28	0.9167	1.0817	0.0285717	39.7094	1.807	19.7337	1.0302	59.4431	2.1665	2.6387	2.64137	4.55056	5.22051	3.64466	0.97776	0.9167	23	1.2222	1.2772	0.0169201	41.9458	0.6872	15.4705	1.0672	57.4163	1.1547	1.5095	1.32478	1.6383	6.89829	2.0111	1.2222	1.2222	22	1.3889
42	PD patient42	PD	Female	60	147.7	52	23.8365	235	62.5	37.5	2.5	27	2270	28	0.8333	1.0813	0.0242049	36.8015	2.3318	25.8189	1.6583	62.6204	2.1065	1.5585	2.2385	6.33615	6.42281	3.36392	0.97776	0.8333	24	1.2222	1.2676	0.0125911	38.1543	0.7284	22.865	1.9795	61.0193	1.3851	2.1429	0.993303	1.90909	8.65734	2.26994	1.2222	1.2222	27	1
43	PD patient43	PD	Female	67	141	45.9	23.0874	240	57	31	2.5	28	1270	51	0.4722	0.5832	0.0241932	40.6883	2.4875	22.8745	0.8292	63.5628	2.8723	11.0348	4.14835	6.11355	3.625	4.51884	0.51112	0.4722	44	0.6389	0.6841	0.021423	42.2568	1.5877	20	3.7072	62.2568	2.8674	11.296	3.13155	3.75727	18.536	4.60576	0.6389	0.6389	40	0.7778
44	PD patient44	PD	Female	67	152	50.6	21.901	240	32.5	28.5	3	28	880	33	0.7778	0.91	0.0219993	40.4558	1.8856	19.6581	2.1603	60.114	1.6997	1.4185	2.4175	4.66089	10.9894	2.82746	0.71112	0.7778	33	0.8889	0.9067	0.0108864	41.4216	0.8292	17.8922	1.0897	59.3137	1.5	1.7911	1.20066	2.00185	6.09036	2.52893	0.8889	0.8889	30	1
45	PD patient45	PD	Male	78	171	69.2	23.6654	265	43.5	33.5	2	27	420	34	0.7778	0.8875	0.0100041	38.5589	0.8165	21.6164	1.7638	60.1753	1.4142	3.2301	1.12722	2.11754	8.15955	2.35013	0.75552	0.7778	30	0.9444	1.0027	0.00648992	39.5604	0.5774	19.9372	1.0672	59.4976	0.6872	2.3531	0.647244	1.45954	5.35281	1.155	0.9444	0.9444	27	1.1667
46	PD patient46	PD	Male	71	162.6	72	27.2327	255	47.5	22	2	27	1600	36	0.7778	0.8309	0.0137803	39.4696	0.8975	20.9048	2.2111	60.3744	1.5	0.3945	1.65848	2.2739	10.577	2.4845	0.71112	0.7778	34	0.8889	0.8942	0.0199558	38.9662	1.4697	20.2783	0.4899	59.2445	1.6248	4.4895	2.23169	3.77173	2.41588	2.74253	0.8889	0.8889	30	1
47	PD patient47	PD	Female	61	148	50	22.8269	230	74.5	74.5	3	26	1160	37	1.1667	0.8182	0.0288525	43.7262	0.7888	10.6464	1.9276	54.3726	2.2765	4.256	3.52634	1.80395	18.1057	4.18685	0.75552	1.1667	37	0.9444	0.8009	0.0162484	41.2736	0.7746	16.0377	1.2806	57.3113	1.0198	3.3711	2.02877	1.87674	7.98494	1.7794	0.9444	0.9444	37	0.9444
48	PD patient48	PD	Male	75	160	60	23.4375	265	40.5	27.5	2.5	21	700	43	0.6389	0.7057	0.0143114	37.5348	1.5988	24.8607	1.8236	62.3955	2.3026	0.1717	2.02797	4.25951	7.33527	3.69033	0.57776	0.6389	40	0.7222	0.7542	0.0132928	39.3981	1.1249	22.2982	2.2497	61.6963	1.5908	2.8171	1.76251	2.85521	10.0892	2.57844	0.7222	0.7222	35	0.8889
49	PD patient49	PD	Male	61	155.3	58.2	24.1313	250	72	41	2.5	24	1060	44	0.6944	0.6806	0.021959	35.7823	1.5692	27.551	1.7127	63.3333	1.8427	2.4414	3.22642	4.38541	6.21647	2.90953	0.71112	0.6944	36	0.8889	0.8326	0.0189727	37.7224	1.3744	24.7331	1.8634	62.4555	1.3844	0.4728	2.27873	3.64346	7.53403	2.21662	0.8889	0.8889	31	1.1667
50	PD patient50	PD	Male	68	163	62.5	23.5237	255	37.5	26.5	2.5	27	670	35	0.7778	0.8611	0.0111669	38.5806	0.7954	22.2581	1.4932	60.8387	1.2877	1.548	1.29682	2.06166	6.70857	2.11658	0.8	0.7778	31	1	0.98	0.010801	39.881	0.2764	19.3878	1	59.2687	0.9538	2.1098	1.10214	0.693062	5.15788	1.60928	1	1	28	1.1667
51	PD patient51	PD	Male	69	169.6	70.6	24.5444	270	51	38.5	2.5	30	1410	32	0.9444	0.9433	0.0159698	41.1765	0.927	17.7722	0.9682	58.9487	1.0533	0.3044	1.69297	2.25128	5.44783	1.78681	1	0.9444	26	1.25	1.1354	0.00859	42.9358	0.8165	13.3945	1.0672	56.3303	0.6872	1.8282	0.756562	1.90168	7.96745	1.21995	1.25	1.25	26	1.3611
52	PD patient52	PD	Male	71	158.7	64.1	25.451	265	60	35	2.5	27	800	33	0.8333	0.9015	0.0105512	38.3193	0.8907	23.0252	1.6763	61.3445	1.1499	0.8734	1.17041	2.32442	7.28028	1.8745	0.75552	0.8333	32	0.9444	0.9413	0.0155817	39.8829	0.8292	20.4849	1.1149	60.3679	1.0672	0.6309	1.65533	2.07909	5.44255	1.76783	0.9444	0.9444	27	1.1667
53	PD patient53	PD	Female	58	151	46	20.1746	225	52	25	2.5	30	1100	49	0.6111	0.6138	0.0111984	34.9558	2.3779	32.0796	1.8122	67.0354	2.4495	5.8649	1.82444	6.80259	5.64907	3.65404	0.6	0.6111	44	0.75	0.685	0.0117263	36.7397	0.6849	27.7372	2.5386	64.4769	2.3307	3.3673	1.71186	1.8642	9.15233	3.61478	0.75	0.75	39	0.9444
54	PD patient54	PD	Male	67	168.8	75.4	26.4622	265	40.5	28.5	2	29	990	31	0.8333	0.9763	0.0324954	41.1031	2.0698	17.8595	1.141	58.9626	2.5858	0.1599	3.32842	5.03563	6.38876	4.38549	0.75552	0.8333	30	0.9444	0.9893	0.020807	40.3341	1.6394	18.7749	1.1785	59.109	1.441	1.3712	2.10321	4.06455	6.277	2.43787	0.9444	0.9444	28	1.0833
55	PD patient55	PD	Male	67	168	59	20.9042	260	61.7	34.7	2.5	30	1830	66	0.4167	0.4553	0.00907573	36.5225	1.3787	29.5341	1.7628	66.0566	2.3671	7.3232	1.99335	3.77493	5.96869	3.58344	0.51112	0.4167	51	0.6389	0.5903	0.00801372	36.3636	0.8	28.9322	1.0625	65.2958	1.2472	4.6709	1.35757	2.2	3.67238	1.91008	0.6389	0.6389	39	0.8889
56	PD patient56	PD	Male	72	167	67	24.0238	260	42	34	2.5	28	400	32	0.8333	0.925	0.0311796	39.039	2.6247	22.2222	3.2998	61.2613	1.633	0.7722	3.37077	6.72328	14.8491	2.66563	0.51112	0.8333	38	0.6389	0.7986	0.0688964	37.8857	4.8197	25.6571	2.8652	63.5429	5.7036	3.8437	8.62715	12.7217	11.1673	8.97598	0.6389	0.6389	35	0.7222
57	PD patient57	PD	Male	66	157.5	59.2	23.865	250	37	22	2.5	25	120	33	0.7778	0.9114	0.0243304	38.557	1.7487	22.886	2.5519	61.443	2.5226	0	2.66956	4.53536	11.1505	4.10559	0.95552	0.7778	24	1.1944	1.2557	0.0151522	39.239	1.199	21.1653	0.8292	60.4043	1.3229	0.905	1.20667	3.05563	3.91773	2.19008	1.1944	1.1944	26	1.25
58	PD patient58	PD	Female	66	149.9	46.6	20.7388	235	68	38	3	26	1580	47	0.5278	0.6406	0.0255777	38.9804	1.7578	23.6869	2.9047	62.6674	3.6652	4.3319	3.99277	4.50945	12.2629	5.84865	0.66664	0.5278	38	0.8333	0.799	0.0168927	41.395	1.1022	18.5789	1.4239	59.9739	1.2748	3.363	2.11422	2.66264	7.66407	2.12559	0.8333	0.8333	34	1
59	PD patient59	PD	Female	69	149.6	54.1	24.1732	235	40.5	26.5	2	25	900	36	0.75	0.8238	0.015861	39.6055	0.9574	20.4856	1.118	60.091	1.633	0.7634	1.92535	2.41734	5.45749	2.71755	0.86664	0.75	28	1.0833	1.0833	0.0165474	41.6667	0.9428	16	1.633	57.6667	0.9428	1.5873	1.5275	2.26272	10.2063	1.63491	1.0833	1.0833	28	1.25
60	PD patient60	PD	Male	65	153	58	24.7768	255	73	45	3	28	1800	28	1.0833	1.0712	0.0205805	39.9494	1.2247	19.7219	1.2247	59.6713	1.6583	1.3986	1.92126	3.06563	6.20985	2.77906	1.08888	1.0833	22	1.3611	1.3666	0.0138805	41.4343	1.0198	16.7331	0.4	58.1673	0.8	0.9569	1.0157	2.46125	2.39047	1.37534	1.3611	1.3611	21	1.6667
61	PD patient61	PD	Male	68	162.8	57.6	21.7327	255	47	41	2	28	400	30	0.7222	0.995	0.0258309	35.0084	1.7166	27.359	4.4269	62.3674	3.4964	7.2284	2.59607	4.90339	16.1808	5.60613	0.86664	0.7222	26	1.0833	1.1652	0.0211244	39.2562	1.2273	19.5248	1.8856	58.781	1.6178	4.8677	1.81294	3.12639	9.65746	2.75225	1.0833	1.0833	21	1.5
62	PD patient62	PD	Male	85	165	69	25.3444	260	53	49	2	25	200	36	0.6389	0.8338	0.0330439	35.0575	1.7854	25.0958	5.7609	60.1533	5.1235	10.3612	3.96305	5.09278	22.9556	8.5174	0.8	0.6389	31	1	0.955	0.035707	41.8848	1.2247	17.0157	4.8153	58.9005	3.6315	1.8928	3.73895	2.92397	28.2992	6.16548	1	1	26	1.1111
63	PD patient63	PD	Male	69	170.8	75.9	26.0175	275	65	47	2.5	26	950	25	1.0833	1.2106	0.0169136	41.2752	0.5995	18.4564	2.4463	59.7315	1.9843	2.4693	1.39712	1.45245	13.2545	3.32203	1.08888	1.0833	21	1.3611	1.4447	0.0276358	41.9919	0.9035	16.9583	2.2039	58.9502	1.7613	1.9915	1.91291	2.15161	12.996	2.98778	1.3611	1.3611	19	1.6667
64	PD patient64	PD	Female	72	145	60.5	28.7753	235	77.5	53.5	2	28	780	28	1.0833	1.0844	0.0527264	38.0619	1.8138	24.8751	2.119	62.9371	3.3764	2.6668	4.86226	4.7654	8.51856	5.36472	1.08888	1.0833	23	1.3611	1.3016	0.0151218	40.1307	0.857	19.8693	0.5	60	0.696	0.3263	1.16179	2.13552	2.51644	1.16	1.3611	1.3611	25	1.3611
65	PD patient65	PD	Female	69	145	61.2	29.1082	225	48.5	30.5	2	26	580	29	1	1.0492	0.02431	38.9992	1.3819	22.8753	1.4142	61.8745	1.1873	2.2658	2.317	3.54341	6.18221	1.91888	0.93336	1	26	1.1667	1.173	0.0174923	39.1501	0.7714	22.2423	1.2984	61.3924	0.9621	1.3954	1.49125	1.97037	5.83753	1.56713	1.1667	1.1667	25	1.25
66	PD patient66	PD	Male	71	172	72	24.3375	265	78	70	2.5	28	600	24	0.9444	1.2391	0.0321096	39.1006	2.2825	20.122	2.8	59.2226	3.6346	4.1991	2.59136	5.83751	13.9151	6.13718	0.62224	0.9444	34	0.7778	0.8881	0.0271102	38.8535	1.4938	20.3822	1.3545	59.2357	1.9199	4.8009	3.05261	3.8447	6.6455	3.24112	0.7778	0.7778	24	1.1667
67	PD patient67	PD	Male	60	174	65	21.4692	265	102	82	3	23	450	25	0.9444	1.1881	0.0279514	35.3736	1.2042	27.8219	2	63.1955	2.2472	3.9653	2.35261	3.40423	7.18858	3.55595	0.86664	0.9444	25	1.0833	1.2166	0.0227493	36.5984	1.5133	25.1113	0.9798	61.7097	1.8466	4.5192	1.86991	4.13488	3.90183	2.9924	1.0833	1.0833	22	1.3611
68	PD patient68	PD	Male	69	167.7	70.2	24.9615	265	83	59.5	2.5	30	500	29	0.8889	1.0459	0.0399729	36.8272	1.2472	26.0623	3.2998	62.8895	4.3205	0.7663	3.82187	3.38663	12.6612	6.86999	0.71112	0.8889	29	0.8889	1.0489	0.09065	35.5932	1.633	25.9887	6.65	61.5819	8.1786	7.6373	8.64239	4.58796	25.588	13.2809	0.8889	0.8889	22	1.3611
69	PD patient69	PD	Male	69	171	60.8	20.7927	265	110	80	2.5	28	1490	29	0.8333	1.0417	0.0587085	37.9636	2.8719	20.8	3.7899	58.7636	4.639	8.2692	5.63583	7.56488	18.2207	7.89434	0.8	0.8333	28	1	1.079	0.026627	39.203	1.4866	21.1307	2.7496	60.3336	1.8682	1.0811	2.46775	3.79206	13.0123	3.09645	1	1	25	1.25
70	PD patient70	PD	Male	75	161.4	69.4	26.6411	260	76	48	2.5	28	300	27	1	1.114	0.051225	40.9336	1.4283	20.5566	2.4678	61.4901	3.0414	6.4138	4.59829	3.48931	12.0049	4.94616	0.93336	1	25	1.1667	1.2049	0.0318894	41.1972	1.7249	20.4225	1.3111	61.6197	1.4938	7.0826	2.64664	4.18694	6.41988	2.42422	1.1667	1.1667	23	1.3611
71	PD patient71	PD	Male	60	160	58	22.6562	260	92	67	2.5	28	930	28	1.1667	1.0889	0.0198304	38.5714	1.0801	24.1071	0.7638	62.6786	0.866	3.2944	1.82114	2.80026	3.16836	1.38165	1.08888	1.1667	24	1.3611	1.2481	0.0265673	39.5856	1.005	20.1745	0.8062	59.7601	1.1662	1.6394	2.12862	2.5388	3.99613	1.95147	1.3611	1.3611	17	2.1389
72	PD patient72	PD	Female	74	160	65	25.3906	235	116	78	2	21	420	38	0.5278	0.7794	0.0364995	37.1558	5.8863	31.377	6.0736	68.5327	7.1199	16.6171	4.68302	15.8422	19.3569	10.3891	0.71112	0.5278	35	0.8889	0.848	0.0149797	39.8323	1.0955	21.8029	1.6613	61.6352	1.1662	3.7538	1.76648	2.75028	7.61963	1.8921	0.8889	0.8889	28	1.1667
73	PD patient73	PD	Female	71	147	46	21.2874	235	36	24	2	26	200	31	0.8889	0.9785	0.0117361	38.3043	1.0672	22.483	1.7854	60.7873	1.3819	2.3439	1.1994	2.78611	7.94111	2.27334	1	0.8889	26	1.25	1.1725	0.0432288	40.6183	1.3	17.484	0.9165	58.1023	1.7464	3.101	3.68689	3.20053	5.24194	3.00573	1.25	1.25	25	1.3611
74	PD patient74	PD	Female	64	157.9	59.1	23.7041	240	59	56.5	2	25	600	40	0.5833	0.7566	0.0195295	38.3192	1.5524	20.586	1.1874	58.9052	2.3324	6.9931	2.58121	4.05123	5.768	3.95958	1	0.5833	23	1.25	1.325	0.0265163	40.0943	1	17.5708	1.2184	57.6651	1.6154	5.4377	2.00123	2.49412	6.93423	2.80135	1.25	1.25	22	1.6667
75	Control01	control	Male	73	169.7	68.8	23.8905	265				30		24	1.1111	1.2607	0.0211787	39.9322	1.0659	20.9492	0.973	60.8814	1.2687	2.0584	1.67991	2.66927	4.64457	2.08389	1.13336	1.1111	21	1.4167	1.4108	0.0187047	40.7531	0.6401	18.5774	0.866	59.3305	0.9538	0.2056	1.32582	1.57068	4.66158	1.6076	1.4167	1.4167	20	1.6667
76	Control02	control	Male	71	150.5	56.4	24.9004	255				28		22	1.1667	1.3699	0.0295373	38.1121	0.8292	23.4209	2.1409	61.533	1.8764	0.9268	2.15617	2.17569	9.14098	3.04942	1.22224	1.1667	19	1.5278	1.5389	0.0332755	41.787	0.9	16.5162	1.9667	58.3032	2.049	0.2162	2.16229	2.15378	11.9077	3.51439	1.5278	1.5278	19	1.6667
77	Control03	control	Male	75	164.3	66.5	24.6347	270				21		25	1.1111	1.2151	0.0243453	39.9086	1.2877	19.3338	2.0304	59.2423	1.3721	2.1053	2.00356	3.22662	10.5018	2.31608	1	1.1111	22	1.25	1.3577	0.0242875	40.2266	0.9102	19.3343	1.9612	59.5609	1.6354	0.5268	1.78887	2.26268	10.1436	2.74576	1.25	1.25	18	1.6667
78	Control04	control	Male	79	173.5	85.6	28.4364	250				27		27	0.9167	1.112	0.030527	38.2792	1.4987	22.8233	3.0561	61.1025	3.0182	1.6022	2.74524	3.91518	13.3903	4.93957	0.88888	0.9167	25	1.1111	1.2074	0.0288797	38.1595	1.0873	22.7607	2.6449	60.9202	2.6382	2.383	2.39189	2.84936	11.6205	4.33058	1.1111	1.1111	22	1.3333
79	Control05	control	Male	77	178	83.5	26.354	280				24		24	1.1667	1.2591	0.0174025	39.1304	0.8904	24.0912	1.3009	63.2217	0.973	6.4426	1.38214	2.27547	5.3999	1.53903	1.13336	1.1667	21	1.4167	1.418	0.0127503	40.8719	0.668	20.2543	0.7497	61.1262	0.936	5.0124	0.899175	1.63437	3.70144	1.53126	1.4167	1.4167	18	1.6667
80	Control06	control	Male	69	167.7	60.2	21.4057	255				28		20	1.3333	1.4933	0.0204982	44.6429	1.5374	12.2565	1.0524	56.8994	1.2129	3.5156	1.37267	3.44377	8.58646	2.13166	1.44448	1.3333	18	1.8056	1.6431	0.018056	44.8352	0.9798	11.2088	1.4697	56.044	0.6325	1.9803	1.0989	2.18534	13.112	1.12858	1.8056	1.8056	17	2
81	Control07	control	Male	76	163	66.7	25.1044	260				29		23	1	1.3317	0.030777	39.9249	1.675	20.5882	3.148	60.5131	2.2898	1.4514	2.31111	4.19538	15.2903	3.78397	1.13336	1	20	1.4167	1.5261	0.0160866	41.8565	0.5143	17.384	1.0524	59.2405	1.1134	2.6559	1.0541	1.22872	6.05384	1.87946	1.4167	1.4167	18	1.6667
82	Control08	control	Male	79	168.3	79.5	28.0672	265				29		22	1.25	1.376	0.0275013	37.8057	1.2733	21.9427	1.5113	59.7484	1.7166	6.2688	1.99864	3.36801	6.88748	2.87305	1.22224	1.25	21	1.5278	1.4472	0.0114539	39.3474	0.6166	19.2898	1.0524	58.6372	0.782	4.9951	0.791454	1.56707	5.45573	1.33362	1.5278	1.5278	20	1.6667
83	Control09	control	Male	77	173.5	78	25.9117	265				26		22	1.1111	1.3926	0.0391085	39.6941	1.6894	20.0798	1.0672	59.7739	2.0999	1.3311	2.80831	4.25605	5.31479	3.51307	1	1.1111	21	1.25	1.4205	0.0215012	40.16	1.0679	18.32	1.0285	58.48	0.8907	3.3304	1.51364	2.65911	5.61408	1.52308	1.25	1.25	21	1.3333
84	Control10	control	Male	76	165.3	67.5	24.7035	255				25		22	1.0556	1.3527	0.0303823	38.7755	2.0897	24.0096	1.5765	62.7851	2.3077	4.108	2.24605	5.38923	6.56612	3.67555	0.88888	1.0556	23	1.1111	1.288	0.0206542	39.2833	1.4473	22.296	1.4058	61.5793	1.3889	2.383	1.60359	3.68426	6.30517	2.25547	1.1111	1.1111	21	1.5278
85	Control11	control	Male	66	169	63.1	22.0931	255				30		21	1.25	1.4313	0.0236625	40.3202	1.2134	18.6317	0.8498	58.952	1.3844	1.789	1.65322	3.00941	4.56104	2.34835	1.33336	1.25	19	1.6667	1.5924	0.0205537	42.2455	0.7714	15.509	0.936	57.7545	0.7158	0	1.29074	1.82599	6.03521	1.23938	1.6667	1.6667	17	2
86	Control12	control	Male	62	160	68.7	26.8359	260				28		22	1.1111	1.3509	0.0281297	38.1768	1.1149	22.9609	3.0675	61.1378	2.5604	1.3158	2.08229	2.92036	13.3597	4.18792	1.13336	1.1111	20	1.4167	1.496	0.0157764	40.2462	0.5	18.8447	0.9434	59.0909	1.2	1.2712	1.05457	1.24235	5.00618	2.03077	1.4167	1.4167	17	1.8056
87	Control13	control	Male	81	167	67.8	24.3107	265				27		35	0.5833	0.8568	0.0307877	36.5106	2.3947	22.7234	4.6888	59.234	3.8079	11.0244	3.59334	6.55892	20.6342	6.42857	0.57776	0.5833	30	0.7222	0.9967	0.0272963	36.4389	1.0302	22.6708	2.1189	59.1097	2.5555	11.9721	2.73866	2.8272	9.34638	4.32332	0.7222	0.7222	28	1
88	Control14	control	Male	73	167.6	68	24.2081	260				28		29	0.75	1.0514	0.0321105	35.1492	1.9113	29.7665	2.9876	64.9157	3.2474	1.5242	3.05407	5.43768	10.0368	5.00249	0.8	0.75	24	1	1.2322	0.017498	37.1506	0.7857	26.2399	1.0541	63.3904	1.4487	1.467	1.42006	2.11491	4.01716	2.28536	1	1	23	1.1667
89	Control15	control	Male	70	157.5	48.3	19.4709	245				29		21	1.2778	1.4519	0.0211297	40.374	0.927	19.2519	1.9645	59.626	1.5613	0	1.45531	2.29603	10.2042	2.61849	1.24448	1.2778	19	1.5556	1.5956	0.011331	41.3649	1.0498	16.8524	2.1853	58.2173	1.666	1.005	0.71014	2.5379	12.9673	2.86169	1.5556	1.5556	17	2
90	Control16	control	Male	72	168.3	60.9	21.5005	265				29		20	1.2778	1.5041	0.0310863	40.7767	1.069	18.0825	0.8806	58.8592	1.666	0.8889	2.06677	2.6216	4.8699	2.83048	1.24448	1.2778	19	1.5556	1.5711	0.0179625	42.9043	0.9428	14.8515	0.5774	57.7558	0.7454	1.6529	1.14331	2.19745	3.88782	1.29061	1.5556	1.5556	17	2
91	Control17	control	Male	66	175	63.5	20.7347	285				27		21	1.3889	1.4603	0.0239752	40.625	0.8806	17.3913	0.6999	58.0163	1.069	3.2898	1.6418	2.16763	4.02443	1.84259	1.24448	1.3889	19	1.5556	1.5867	0.0262943	41.7367	0.9035	15.8263	0.6389	57.563	0.8806	1.6639	1.65717	2.16476	4.03695	1.5298	1.5556	1.5556	18	1.75
92	Control18	control	Male	73	170.5	67	23.0476	270				28		25	0.9444	1.2026	0.0547063	39.267	2.8284	23.2984	1.7638	62.5654	4.1633	4.5275	4.549	7.20299	7.57048	6.65432	1.02224	0.9444	21	1.2778	1.4024	0.0407848	39.5216	0.857	21.5262	1.9325	61.0478	2.4495	1.4514	2.90822	2.16843	8.97743	4.01243	1.2778	1.2778	18	1.75
93	Control19	control	Male	66	166.5	64.7	23.3387	270				29		28	0.9444	1.0672	0.0309319	41.5125	2.1513	19.469	1.8091	60.9815	1.9285	6.1958	2.89842	5.18229	9.29221	3.16243	1.02224	0.9444	24	1.2778	1.2536	0.0297817	41.3364	2.2167	18.9128	3.8038	60.2492	2.6434	3.9111	2.37569	5.36259	20.1123	4.38744	1.2778	1.2778	21	1.5556
94	Control20	control	Male	76	167.6	79.6	28.3377	260				30		28	0.9444	1.0604	0.0312162	36.4372	1.7297	22.6721	0.9875	59.1093	1.8227	11.3256	2.94381	4.74707	4.35557	3.08361	0.86664	0.9444	27	1.0833	1.1213	0.0238575	38.5507	1.3748	21.3527	0.8307	59.9034	1.4142	4.0184	2.12767	3.56621	3.89037	2.3608	1.0833	1.0833	28	1.2778
95	Control21	control	Male	69	174.3	74.4	24.4894	255				26		21	1.3889	1.4365	0.0125487	41.0221	0.4949	18.0939	1.4846	59.116	1.2454	0.3373	0.873562	1.20642	8.20498	2.10671	1.24448	1.3889	20	1.5556	1.5044	0.0307931	41.6544	1.3851	16.9867	1.9166	58.6411	1.1606	0.7117	2.04687	3.32522	11.2829	1.97916	1.5556	1.5556	17	2
96	Control22	control	Male	72	166.8	71.8	25.8067	265				27		23	1	1.3225	0.063982	39.5085	3.8324	21.0775	2.3684	60.586	4.4844	0.2395	4.83796	9.70019	11.2366	7.40171	1.4	1	17	1.75	1.715	0.0335107	41.6667	1.0672	16.3265	1.5275	57.9932	0.8975	0.813	1.95398	2.56128	9.35596	1.5476	1.75	1.75	16	2
97	Control23	control	Male	70	164	75.8	28.1826	270				26		74	0.3889	0.405	0.00702742	41.8381	0.9035	15.775	0.7284	57.6132	0.9258	1.4225	1.73517	2.15951	4.61743	1.60692	0.75552	0.3889	25	0.9444	1.2004	0.0261892	39.3391	0.7746	22.2659	2.1471	61.605	1.9	2.4293	2.1817	1.96903	9.643	3.08417	0.9444	0.9444	22	1.1667
98	Control24	control	Male	72	166.5	65.7	23.6994	260				28		22	1.3889	1.3507	0.0300711	42.9306	1.0897	15.6812	1.5613	58.6118	1.118	3.6589	2.22633	2.53828	9.95651	1.90747	1.24448	1.3889	22	1.5556	1.3767	0.0245956	42.5141	0.857	16.5254	1.4948	59.0395	1.199	3.7229	1.78656	2.0158	9.04547	2.03084	1.5556	1.5556	19	2
99	Control25	control	Male	75	168.7	68.9	24.2097	275				29		23	1.0833	1.323	0.0278506	39.2016	2.315	21.6991	1.5811	60.9007	2.1176	0.2614	2.10511	5.90537	7.28648	3.47714	0.88888	1.0833	21	1.1111	1.4407	0.0608572	38.3033	2.3094	23.9931	4.5325	62.2965	4.6614	1.5784	4.22414	6.02925	18.8908	7.4826	1.1111	1.1111	20	1.3889
100	Control26	control	Male	79	171	69.2	23.6654	275				27		25	1.0833	1.1977	0.0204982	39.0955	1.0304	22.0101	2.4495	61.1055	1.8922	0	1.71146	2.6356	11.129	3.09661	1.02224	1.0833	22	1.2778	1.3398	0.0250295	39.5095	1.0498	20.2997	1.1606	59.8093	1.2778	1.7094	1.86816	2.65708	5.71733	2.13646	1.2778	1.2778	20	1.5556
101	Control27	control	Male	79	167.4	85.9	30.6537	270				27		26	0.8889	1.1529	0.0297613	38.6276	2.0224	22.128	2.1932	60.7556	2.358	1.5842	2.58143	5.23563	9.91142	3.88112	0.8	0.8889	26	1	1.157	0.011874	38.4615	1.2845	21.6076	1.4832	60.0691	1.5653	3.7491	1.02627	3.3397	6.86425	2.60583	1	1	22	1.2778
102	Control28	control	Female	71	147.5	51.4	23.6254	225				25		30	0.6944	0.9992	0.0383066	37.722	5.0311	27.6062	3.8414	65.3282	5.3645	8.4317	3.83372	13.3373	13.915	8.21161	0.8	0.6944	29	1	1.03	0.026789	40.2627	1.377	22.3301	2.1144	62.5928	2.0897	7.3563	2.60087	3.42004	9.46883	3.33856	1	1	22	1.4167
103	Control29	control	Female	68	156.7	48.6	19.7924	225				30		24	1.0556	1.2683	0.0505136	39.5647	1.4995	20.9347	2.6558	60.4994	3.5601	0.1509	3.98278	3.78999	12.6861	5.88452	1	1.0556	22	1.25	1.3481	0.0418463	41.1555	1.2114	17.7603	1.9941	58.9158	2.3408	0.1735	3.10409	2.94347	11.2279	3.97313	1.25	1.25	22	1.4167
104	Control30	control	Female	83	153	63.4	27.0836	235				28		32	0.8611	0.9394	0.0153405	37.25	1.6109	24.1667	1.2264	61.4167	2.132	3.5169	1.63301	4.32456	5.07475	3.47137	0.73336	0.8611	31	0.9167	0.9616	0.0132527	38.2269	1.578	22.5929	2.492	60.8198	1.4	2.4632	1.3782	4.12798	11.03	2.30188	0.9167	0.9167	27	1.1944
105	Control31	control	Female	71	155.1	65.3	27.145	250				24		23	1.1667	1.3271	0.0290217	41.2088	1.4524	19.3407	2	60.5495	2.315	4.3604	2.18685	3.52449	10.3409	3.82332	1.02224	1.1667	24	1.2778	1.2634	0.0225314	41.0872	1.111	17.4463	0.9682	58.5335	1.1659	0.9188	1.7834	2.70401	5.5496	1.99185	1.2778	1.2778	23	1.3889
106	Control32	control	Female	67	163.5	55.6	20.7988	240				25		26	0.8889	1.1636	0.0296021	38.1971	2.8284	23.453	1.7349	61.6501	2.9343	0.3992	2.54401	7.40475	7.39735	4.7596	0.93336	0.8889	22	1.1667	1.3431	0.0352133	39.7394	1.199	20.4126	0.866	60.152	1.8541	0.2729	2.6218	3.01716	4.24248	3.08236	1.1667	1.1667	20	1.5556
107	Control33	control	Female	76	155.5	62.1	25.6821	245				26		30	0.8333	0.9896	0.0427783	39.0175	3.1447	22.4561	3.9651	61.4737	2.273	1.267	4.32279	8.05972	17.6571	3.69752	0.93336	0.8333	25	1.1667	1.1818	0.0276333	41.0661	1.3565	18.9536	1.4	60.0197	1.5362	2.8923	2.33824	3.30321	7.38646	2.55949	1.1667	1.1667	22	1.5556
108	Control34	control	Female	71	145	53.9	25.6361	240				28		29	0.7778	1.0224	0.0343648	36.9295	2.2709	26.556	4.6015	63.4855	4.0309	1.13	3.36119	6.14928	17.3275	6.34932	0.86664	0.7778	25	1.0833	1.2133	0.01532	38.8889	0.9558	22.3214	1.2472	61.2103	0.8315	0.2554	1.26267	2.45777	5.58746	1.35843	1.0833	1.0833	21	1.3889
109	Control35	control	Female	69	147	60.7	28.0901	240				30		24	1.0833	1.2603	0.0250177	38.9685	1.4907	20.6304	2.2608	59.5989	1.8257	4.3203	1.98506	3.8254	10.9586	3.06331	1.02224	1.0833	23	1.2778	1.3175	0.0278944	40.9483	1.1331	18.1034	1.9437	59.0517	1.7916	0	2.11722	2.76715	10.7367	3.03395	1.2778	1.2778	24	1.3889
110	Control36	control	Female	73	151	83	36.4019	240				30		25	1.0833	1.2047	0.0231328	38.4892	1.077	23.4712	2.2113	61.9604	1.7	1.1751	1.92021	2.79819	9.42133	2.74369	0.93336	1.0833	25	1.1667	1.211	0.0275108	38.8247	1.1	22.0617	1.2207	60.8863	1.7205	0.7417	2.27174	2.83325	5.53312	2.82576	1.1667	1.1667	25	1.2778
111	Control37	control	Female	72	158.7	58.7	23.3069	235				24		23	1.2778	1.2991	0.0225378	40.765	0.9558	17.5956	1.2862	58.3607	0.6667	2.1221	1.73488	2.34466	7.30978	1.14238	1.24448	1.2778	22	1.5556	1.3883	0.0242876	41.5966	1.0533	15.8263	1.3636	57.423	0.9682	2.3296	1.74945	2.53218	8.61604	1.68608	1.5556	1.5556	21	2
112	Control38	control	Female	68	150.8	57.5	25.2851	235				29		28	1.0833	1.0541	0.0168171	38.9517	0.9434	21.3772	1.249	60.3289	0.9	2.6161	1.5954	2.42197	5.84267	1.49182	1.02224	1.0833	26	1.2778	1.1486	0.0220868	40.2967	1.2273	18.7886	1.0999	59.0853	0.5666	1.5221	1.92293	3.04566	5.85408	0.958953	1.2778	1.2778	24	1.5556
113	Control39	control	Female	71	155.5	64.7	26.7574	240				27		33	0.6667	0.9097	0.0507485	36.1894	3.3636	27.3957	5.9296	63.5851	5.1613	0.6211	5.5786	9.29443	21.6443	8.11715	0.71112	0.6667	28	0.8889	1.0796	0.0324644	37.0509	1.1282	25.7485	3.2499	62.7994	3.2499	0.7407	3.00708	3.045	12.6217	5.17505	0.8889	0.8889	24	1.2778
114	Control40	control	Female	68	152.1	48.5	20.9644	240				27		26	1	1.171	0.048672	37.8309	2.1471	23.3988	2.8705	61.2297	3.951	2.4527	4.15645	5.67552	12.2677	6.45275	0.93336	1	25	1.1667	1.2017	0.046668	39.1586	1.1547	20.712	1.7638	59.8706	2.4495	2.4491	3.8835	2.94878	8.51584	4.09132	1.1667	1.1667	22	1.5556
115	Control41	control	Female	68	145	50.9	24.2093	240				22		28	1.0833	1.0607	0.0134308	38.7187	1.4431	22.4698	1.5374	61.1885	1.2398	0.2395	1.26622	3.72714	6.84207	2.0262	0.93336	1.0833	27	1.1667	1.0955	0.0121803	38.9776	0.9165	22.1512	0.7483	61.1289	0.6633	0.2736	1.11185	2.35135	3.37815	1.08508	1.1667	1.1667	24	1.3889
116	Control42	control	Female	68	150	55.2	24.5333	235				26		22	1.2778	1.3403	0.0297817	39.1949	1.0999	20.9746	1.6997	60.1695	2.183	1.6086	2.22202	2.80623	8.10361	3.62808	1.24448	1.2778	20	1.5556	1.4756	0.0193734	40.3614	0.8806	18.5241	1.178	58.8855	0.833	1.8485	1.31292	2.18179	6.35928	1.41461	1.5556	1.5556	19	2
117	Control43	control	Female	69	155.9	55.5	22.835	230				29		23	1.1667	1.2859	0.0503408	39.2137	2.1488	20.9677	3.0712	60.1815	2.357	1.5306	3.91483	5.47972	14.6473	3.91649	1.4	1.1667	19	1.75	1.5604	0.018676	42.9907	1.1055	13.8318	0.7454	56.8224	0.7454	0	1.19687	2.57149	5.38903	1.31181	1.75	1.75	19	2
118	Control44	control	Female	66	143.5	72.7	35.3045	235				25		27	1.0833	1.1245	0.0320624	38.632	1.8682	23.5067	1.5621	62.1387	2.1095	2.0152	2.85126	4.83589	6.64534	3.39482	0.93336	1.0833	25	1.1667	1.1865	0.0455013	39.0364	0.781	22.8122	3.0594	61.8486	2.9479	2.2931	3.83492	2.0007	13.4112	4.76632	1.1667	1.1667	22	1.5556
119	Control45	control	Female	65	149	66.3	29.8635	235				25		25	1.1667	1.2082	0.0234063	38.1974	0.8315	23.0687	1.7916	61.2661	1.4229	1.5038	1.93729	2.17685	7.76637	2.32249	1.11112	1.1667	23	1.3889	1.3316	0.0281558	40.2868	0.696	19.1656	1.6536	59.4524	1.2247	1.4389	2.11443	1.72761	8.62796	2.05997	1.3889	1.3889	19	1.75
120	Control46	control	Female	72	157	53	21.5019	230				29		23	1.0833	1.3096	0.0267532	38.511	1.2571	23.7132	1.5635	62.2243	1.6851	1.9278	2.04285	3.26426	6.59337	2.70811	1.02224	1.0833	23	1.2778	1.3033	0.0180706	39.7059	0.7071	20.5882	1.5	60.2941	1.2247	0.8186	1.38653	1.78084	7.28573	2.03121	1.2778	1.2778	20	1.5556
121	Control47	control	Female	74	146.5	54.7	25.4866	225				26		30	1	1.0118	0.017487	38.6343	1.2398	20.7547	1.2792	59.389	1.9285	4.9897	1.72831	3.20907	6.16342	3.24723	1.02224	1	25	1.2778	1.1969	0.0307145	39.9763	1.2571	17.675	1.5714	57.6512	1.1547	5.7653	2.56617	3.14461	8.89052	2.00291	1.2778	1.2778	21	1.75
122	Control48	control	Female	63	154	60	25.2994	230				24		24	1.0833	1.2607	0.0296369	38.8829	1.5613	22.986	1.5613	61.869	2.3452	1.2361	2.35083	4.01539	6.7924	3.79059	1.02224	1.0833	23	1.2778	1.2792	0.0194673	39.0677	1.3699	21.5316	0.6849	60.5993	1.633	0.8487	1.52183	3.50648	3.18091	2.69475	1.2778	1.2778	20	1.75
123	Control49	control	Female	63	154.8	63.6	26.5409	250				30		26	1.1667	1.1719	0.0234063	39.7124	0.9938	20.5752	1.2472	60.2876	1.5714	0	1.9973	2.50249	6.06167	2.60651	1.11112	1.1667	23	1.3889	1.2901	0.0152765	41.0287	0.8749	18.5407	1.1331	59.5694	1.3333	1.4685	1.18413	2.13241	6.11142	2.23823	1.3889	1.3889	21	1.75
124	Control50	control	Female	64	156.2	59.2	24.2638	235				24		26	1.0833	1.157	0.0264466	38.4831	1.8138	22.9401	1.2042	61.4232	1.8547	0.243	2.28579	4.71324	5.24932	3.01954	1.02224	1.0833	24	1.2778	1.257	0.0141964	40.6607	1.118	18.9327	1.111	59.5934	1.111	0.2797	1.12938	2.74958	5.86815	1.8643	1.2778	1.2778	21	1.75
125	Control51	control	Female	66	162.7	67.8	25.6127	250				26		27	1	1.104	0.02245	38.7681	2.0881	21.6486	3.2388	60.4167	2.1471	2.081	2.03351	5.38613	14.9608	3.55382	0.93336	1	26	1.1667	1.1628	0.00952611	40.4682	1.2472	20.1784	1.4487	60.6466	0.4969	2.7935	0.819239	3.08193	7.17946	0.819337	1.1667	1.1667	24	1.3889
126	Control52	control	Female	72	145	52.9	25.1605	230				25		26	1.0833	1.1628	0.0288884	40.4762	1.7069	18.9441	2.7487	59.4203	1.8725	0.2302	2.48438	4.21705	14.5095	3.15128	1.02224	1.0833	23	1.2778	1.3209	0.0168286	42.3216	0.6614	15.7195	0.8292	58.0411	0.866	1.5306	1.27403	1.5628	5.27498	1.49205	1.2778	1.2778	19	1.75
[truncated: 15 more columns]
